# Supplementary material for: Plastid genome and its phylogenetic implications of Asiatic Spiraea (Rosaceae)
Source: BMC Plant Biol. 2024 Jan 3;24:23. doi: 10.1186/s12870-023-04697-8 (PMC10763413; doi:10.1186/s12870-023-04697-8)
Supplement: Supplementary file 1 — Additional file 1: Fig. S1. Sequence identity plots of plastomes of Spiraea by mVISTA. The top line shows the orientation of genes. A cutoff of 70% identity was used for the plots, and the Y-scale represents the percentage identity ranging from 50 to 100%. Fig. S2. Comparison of LSC, IRs, and SSC junction positions among Spiraea plastomes. Fig. S3. Cladogram of the maximum likelihood (ML) phylogenetic tree constructed based on the whole plastid sequences. Node labels represent the bootstrap values (left) and Bayesian posterior probabilities (right), respectively. Fig. S4. Maximum clade-credibility tree of Rosaceae from BEAST with 12 fossil calibration points. The bar at each node indicates age with a 95% height posterior distribution. Red stars represent fossil calibration points (see Table S2). Table S1. The sampling information in this study. Table S2. Fossil calibration points used in this study. Table S3. Plastid genome information of Spiraea. Table S4. List of annotated genes in the plastid genome of Spiraea. Table S5. The value of nonsynonymous (dN), synonymous (dS) substitution rate and dN/dS in each functional gene. Table S6. The likelihood ratio and positively selected codon site tests in this study. [file 12870_2023_4697_MOESM1_ESM.zip › Tables S1-S6.xlsx]

## Sheet: Table S1
Table S1 The sampling information in this study.
Nos.	Taxon	Family	Tribe	Genus	Subgenus#	Section*	GenBank accession	Voucher ID	Reference
1	Spiraea fritschiana Schneid.	Rosaceae	Spiraeeae	Spiraea	Protospiraea	Calospira	OR513073	Y1950	This study
2	Spiraea henryi Hemsl.	Rosaceae	Spiraeeae	Spiraea	Protospiraea	Calospira	OR513067	Y1944	This study
3	Spiraea japonica var. glabra (Regel) Koidz.	Rosaceae	Spiraeeae	Spiraea	Protospiraea	Calospira	OR513066	Y1943	This study
4	Spiraea japonica var. acuminata Franch.	Rosaceae	Spiraeeae	Spiraea	Protospiraea	Calospira	MZ981784		[1]
5	Spiraea japonica var. fortunei (Planchon) Redher	Rosaceae	Spiraeeae	Spiraea	Protospiraea	Calospira	OR513075	Y1952	This study
6	Spiraea longigemmis Maxim.	Rosaceae	Spiraeeae	Spiraea	Protospiraea	Calospira	OR513059	Y1935	This study
7	Spiraea martini Levl.	Rosaceae	Spiraeeae	Spiraea	Protospiraea	Calospira	KY419987		[2]
8	Spiraea ovalis Rehder	Rosaceae	Spiraeeae	Spiraea	Protospiraea	Calospira	OR513060	Y1936	This study
9	Spiraea purpurea Hand.-Mazz.	Rosaceae	Spiraeeae	Spiraea	Protospiraea	Calospira	NC_068003		[3]
10	Spiraea trichocarpa Nakai	Rosaceae	Spiraeeae	Spiraea	Protospiraea	Calospira	OR513079	Y1957	This study
11	Spiraea veitchii Hemsl.	Rosaceae	Spiraeeae	Spiraea	Protospiraea	Calospira	OR513058	Y1934	This study
12	Spiraea blumei G. Don	Rosaceae	Spiraeeae	Spiraea	Metaspiraea	Chamaedryon	MN418904		[4]
13	Spiraea cantoniensis 'Flore PLeno'	Rosaceae	Spiraeeae	Spiraea	Metaspiraea	Chamaedryon	OR513068	Y1945	This study
14	Spiraea cantoniensis Lour.	Rosaceae	Spiraeeae	Spiraea	Metaspiraea	Chamaedryon	OR513061	Y1937	This study
15	Spiraea chinensis Maxim.	Rosaceae	Spiraeeae	Spiraea	Metaspiraea	Chamaedryon	OR513055		This study
16	Spiraea dasyantha Bunge	Rosaceae	Spiraeeae	Spiraea	Metaspiraea	Chamaedryon	OR513069	Y1946	This study
17	Spiraea elegans Pojark.	Rosaceae	Spiraeeae	Spiraea	Metaspiraea	Chamaedryon	NC_067998		[3]
18	Spiraea hirsuta (Hemsl.) C.K.Schneid.	Rosaceae	Spiraeeae	Spiraea	Metaspiraea	Chamaedryon	OR513070	Y1947	This study
19	Spiraea insularis Nakai	Rosaceae	Spiraeeae	Spiraea	Metaspiraea	Chamaedryon	NC_051503		[5]
20	Spiraea laeta Maxim.	Rosaceae	Spiraeeae	Spiraea	Metaspiraea	Chamaedryon	OR513062	Y1938	This study
21	Spiraea mongolica Maxim.	Rosaceae	Spiraeeae	Spiraea	Metaspiraea	Chamaedryon	NC_051992		[6]
22	Spiraea tianschanica Pojark.	Rosaceae	Spiraeeae	Spiraea	Metaspiraea	Chamaedryon	OR513056	Y1665	This study
23	Spiraea trilobata L.	Rosaceae	Spiraeeae	Spiraea	Metaspiraea	Chamaedryon	MW822176		[7]
24	Spiraea × vanhouttei (Birot) Zabel-1	Rosaceae	Spiraeeae	Spiraea	Metaspiraea	Chamaedryon	MZ981785		[8]
25	Spiraea × vanhouttei (Birot) Zabel-2	Rosaceae	Spiraeeae	Spiraea	Metaspiraea	Chamaedryon	OR513065	Y1942	This study
26	Spiraea × vanhouttei 'Gold Fountain'	Rosaceae	Spiraeeae	Spiraea	Metaspiraea	Chamaedryon	OR513071	Y1948	This study
27	Spiraea × vanhouttei 'Pink-ice'	Rosaceae	Spiraeeae	Spiraea	Metaspiraea	Chamaedryon	OR513064	Y1940	This study
28	Spiraea aquilegiifolia Pallas	Rosaceae	Spiraeeae	Spiraea	Metaspiraea	Glomerati	OR513074	Y1951	This study
29	Spiraea hypericifolia L.	Rosaceae	Spiraeeae	Spiraea	Metaspiraea	Glomerati	OR513057	Y1879	This study
30	Spiraea nipponica Maxim.	Rosaceae	Spiraeeae	Spiraea	Metaspiraea	Glomerati	OR513078	Y1956	This study
31	Spiraea prunifolia var. simpliciflora Nakai-1	Rosaceae	Spiraeeae	Spiraea	Metaspiraea	Glomerati	OR513077	Y1955	This study
32	Spiraea prunifolia var. simpliciflora Nakai-2	Rosaceae	Spiraeeae	Spiraea	Metaspiraea	Glomerati	OR513072	Y1949	This study
33	Spiraea thunbergii Siebold ex Blume	Rosaceae	Spiraeeae	Spiraea	Metaspiraea	Glomerati	OR513076	Y1954	This study
34	Spiraea salicifolia L.	Rosaceae	Spiraeeae	Spiraea	Protospiraea	Spiraea	OR513063	Y1939	This study
35	Acaena pinnatifida	Rosaceae	Agrimonieae	Acaena			NC_054238		[9]
36	Agrimonia pilosa	Rosaceae	Agrimonieae	Agrimonia			KY419932		[2]
37	Amelanchier alnifolia	Rosaceae	Maleae	Amelanchier			MZ882398		[10]
38	Amelanchier bartramiana	Rosaceae	Maleae	Amelanchier			KY420013		[2]
39	Amelanchier cusickii	Rosaceae	Maleae	Amelanchier			KY420032		[2]
40	Amelanchier humilis	Rosaceae	Maleae	Amelanchier			KY419988		[2]
41	Amelanchier interior	Rosaceae	Maleae	Amelanchier			KY419970		[2]
42	Amelanchier pallida	Rosaceae	Maleae	Amelanchier			KY419971		[2]
43	Amelanchier sanguinea	Rosaceae	Maleae	Amelanchier			NC_016921		[11]
44	Aruncus aethusifolius	Rosaceae	Spiraeeae	Aruncus			MT683856		[2]
45	Aruncus dioicus	Rosaceae	Spiraeeae	Aruncus			NC_065734		[12]
46	Cercocarpus montanus var. minutiflorus	Rosaceae	Dryadeae	Cercocarpus			NC_062461		[13]
47	Chaenomeles speciosa	Rosaceae	Maleae	Chaenomeles			NC_057434		[14]
48	Chamaebatia foliolosa	Rosaceae	Dryadeae	Chamaebatia			NC_051550		[15]
49	Cliffortia repens	Rosaceae	Agrimonieae	Cliffortia			OQ744228		[16]
50	Coleogyne ramosissima	Rosaceae	Kerrieae	Coleogyne			OQ735274		[16]
51	Comarum salesovianum	Rosaceae	Potentilleae	Comarum			NC_039989		[17]
52	Crataegus hupehensis	Rosaceae	Maleae	Crataegus			NC_047418		[18]
53	Crataegus pinnatifida	Rosaceae	Maleae	Crataegus			MH938454		[19]
54	Docynia delavayi	Rosaceae	Maleae	Docynia			NC_056926		[20]
55	Dryas drummondii	Rosaceae	Dryadeae	Dryas			MT677853		[21]
56	Dryas octopetala var. asiatica	Rosaceae	Dryadeae	Dryas			MW255973		[22]
57	Exochorda serratifolia	Rosaceae	Osmaronieae	Exochorda			MT017928		[23]
58	Fragaria pentaphylla	Rosaceae	Potentilleae	Fragaria			NC_034347		[24]
59	Fragaria viridis	Rosaceae	Potentilleae	Fragaria			MZ636540		[25]
60	Geum elatum	Rosaceae	Colurieae	Geum			NC_044693		[26]
61	Geum macrophyllum	Rosaceae	Colurieae	Geum			KX008604		[27]
62	Geum triflorum	Rosaceae	Colurieae	Geum			MZ636523		[28]
63	Gillenia stipulata	Rosaceae	Gillenieae	Gillenia			KY419984		[2]
64	Hagenia abyssinica	Rosaceae	Agrimonieae	Hagenia			KY419972		[2]
65	Holodiscus argenteus	Rosaceae	Spiraeeae	Holodiscus			KY419983		[2]
66	Holodiscus discolor	Rosaceae	Spiraeeae	Holodiscus			KY419929		[2]
67	Kelseya uniflora	Rosaceae	Spiraeeae	Kelseya			NC_056942		[29]
68	Kerria japonica	Rosaceae	Kerrieae	Kerria			MZ433365		[29]
69	Leucosidea sericea	Rosaceae	Agrimonieae	Leucosidea			NC_057144		[30]
70	Luetkea pectinata	Rosaceae	Spiraeeae	Luetkea			KY420018		[2]
71	Malacomeles denticulata	Rosaceae	Maleae	Malacomeles			NC_053765		[31]
72	Malus baccata	Rosaceae	Maleae	Malus			KY419976		[2]
73	Malus spectabilis	Rosaceae	Maleae	Malus			KY419977		[2]
74	Margyricarpus pinnatus	Rosaceae	Agrimonieae	Margyricarpus			NC_043926		[32]
75	Neillia incisa	Rosaceae	Neillieae	Neillia			OK143434		[33]
76	Neviusia alabamensis	Rosaceae	Kerrieae	Neviusia			MK790138		[34]
77	Neviusia cliftonii	Rosaceae	Kerrieae	Neviusia			MK798146		[35]
78	Oemleria cerasiformis	Rosaceae	Osmaronieae	Oemleria			OL449945		[36]
79	Pentactina rupicola	Rosaceae	Spiraeeae	Pentactina			MT747185		[37]
80	Petrophytum caespitosum	Rosaceae	Spiraeeae	Petrophytum			MN068263		[38]
81	Photinia glomerata	Rosaceae	Maleae	Photinia			MN418902		[39]
82	Physocarpus amurensis	Rosaceae	Neillieae	Physocarpus			KY419967		[2]
83	Potentilla glabra	Rosaceae	Potentilleae	Potentilla			KY419951		[2]
84	Potentilla lineata	Rosaceae	Potentilleae	Potentilla			KY419980		[2]
85	Prinsepia uniflora	Rosaceae	Osmaronieae	Prinsepia			NC_072918		[3]
86	Prunus clarofolia	Rosaceae	Amygdaleae	Prunus			NC_063474		[40]
87	Prunus ferganensis	Rosaceae	Amygdaleae	Prunus			NC_060805		[41]
88	Prunus persica	Rosaceae	Amygdaleae	Prunus			NC_063083		[42]
89	Prunus triloba	Rosaceae	Amygdaleae	Prunus			MT937182		[43]
90	Prunus virginiana	Rosaceae	Amygdaleae	Prunus			NC_057587		[44]
91	Prunus zippeliana	Rosaceae	Amygdaleae	Prunus			MK571561		[45]
92	Purshia tridentata	Rosaceae	Dryadeae	Purshia			NC_054155		[45]
93	Pyrus ussuriensis	Rosaceae	Maleae	Pyrus			MW653325		[46]
94	Rhaphiolepis indica	Rosaceae	Maleae	Rhaphiolepis			NC_041461		[47]
95	Rhodotypos scandens	Rosaceae	Kerrieae	Rhodotypos			MN506259		[48]
96	Rosa cymosa	Rosaceae	Rosoideae	Rosa			MN577864		[49]
97	Rosa laevigata var. leiocarpa	Rosaceae	Rosoideae	Rosa			OK012001		[50]
98	Rosa multiflora	Rosaceae	Rosoideae	Rosa			NC_052878		[51]
99	Rosa canina	Rosaceae	Rosoideae	Rosa			MK920280		[52]
100	Rosa deseglisei	Rosaceae	Rosoideae	Rosa			NC_045325		[53]
101	Rubus corchorifolius	Rosaceae	Rubeae	Rubus			NC_045314		[53]
102	Rubus fockeanus	Rosaceae	Rubeae	Rubus			NC_045319		[53]
103	Rubus niveus	Rosaceae	Rubeae	Rubus			NC_045320		[53]
104	Rubus phoenicolasius	Rosaceae	Rubeae	Rubus			NC_045318		[53]
105	Sanguisorba filiformis	Rosaceae	Agrimonieae	Sanguisorba			NC_045317		[53]
106	Sanguisorba officinalis	Rosaceae	Agrimonieae	Sanguisorba			NC_045316		[53]
107	Sibbaldianthe bifurca	Rosaceae	Potentilleae	Sibbaldianthe			NC_045315		[53]
108	Sibiraea angustata	Rosaceae	Spiraeeae	Sibiraea			MN068269		[53]
109	Sorbaria arborea	Rosaceae	Sorbarieae	Sorbaria			NC_045309		[53]
110	Sorbaria kirilowii	Rosaceae	Sorbarieae	Sorbaria			MN068251		[53]
111	Sorbus aucuparia	Rosaceae	Maleae	Sorbus			NC_072920		[53]
112	Sorbus rehderiana	Rosaceae	Maleae	Sorbus			KY420024		[2]
113	Stranvaesia oblanceolata	Rosaceae	Maleae	Stranvaesia			KY419950		[2]
114	Vauquelinia australis	Rosaceae	Maleae	Vauquelinia			KY419952		[2]
115	Vauquelinia californica subsp. sonorensis	Rosaceae	Maleae	Vauquelinia			KY420029		[2]
116	Vauquelinia pauciflora	Rosaceae	Maleae	Vauquelinia			KY420000		[2]
117	Ficus carica	Moraceae	Moreae	Ficus			NC_035237		[54]
118	Morus australis	Moraceae	Moreae	Morus			MZ662870		[55]
119	Hippophae rhamnoides	Elaeagnaceae		Hippophae			NC_035548		[56]
120	Urtica fissa	Urticaceae		Urtica			MZ313540		[57]
Note: # based on the classification system of Nakai (1917). * based on the classification system of Yü & Kuan (1963).
Reference
1. Wang Q, Chen MM, Hu XF, Wang RH, He QL. "The complete chloroplast genome sequence of Spiraea japonica var. acuminata Franch.(Rosaceae)." Mitochondrial DNA Part B 7.1 (2022): 275-276.
2. Zhang SD, Jin JJ, Chen SY, Chase MW, Soltis DE, Li HT, Yi TS. "Diversification of Rosaceae since the Late Cretaceous based on plastid phylogenomics." New Phytologist 214.3 (2017): 1355-1367.
3. Zhang SD, Kai Y, Li ZL. "Characterization and phylogenetic analyses of ten complete plastomes of Spiraea species." BMC genomics 24.1 (2023): 1-12.
4. Huo Y, Yan M, Zhao X, Zhu Z, Yuan Z. "The complete chloroplast genome sequence of Spiraea blumei G. Don (Rosaceae)." Mitochondrial DNA Part B 4.2 (2019): 3671-3672.
5. Yang J, Kang GH, Pak JH, Kim SC. "Characterization and comparison of two complete plastomes of Rosaceae species (Potentilla dickinsii var. glabrata and Spiraea insularis) endemic to Ulleung Island, Korea." International Journal of Molecular Sciences 21.14 (2020): 4933.
6. Ma Y, Guo U.,Zhu Y,Gao L,Yang W,Yan J, Ma R. "The complete chloroplast genome of Spiraea mongolica Maxim." Mitochondrial DNA Part B 6.5 (2021): 1614-1616.
7. Qin H, Zhu X, Zhang X, Zhang X, Zhang L. "Characterization of the complete plastome of Spiraea trilobata (Rosaceae), a perennial shrub." Mitochondrial DNA Part B 7.1 (2022): 249-250.
8. Chen M M, Wang R H, Sha H K, Liu M Z, Tong JQ, He QL. "The complete chloroplast genome sequence of Spiraea× vanhouttei (Briot) Zabel (Rosaceae).Mitochondrial DNA Part B 7.3 (2022): 505-506.
9. Li J, Zhuo Z, Xu D, Yang H, Zhu T. "The complete chloroplast genome sequence of Sibiraea angustata, a traditional Chinese medicine in Sichuan Province, China." Mitochondrial DNA Part B 6.2 (2021): 323-324.
10. Jongsun PARK, S.U.H. Hwa-Jung OH. Sang-Hun. "The complete chloroplast genome of Aruncus aethusifolius (Rosaceae), a species endemic to Korea." Korean Journal of Plant Taxonomy 52.2 (2022): 118-122.
11. Kim, Hoe-Won, Ki-Joong Kim. "The complete plastome sequence of Pentactina rupicola Nakai (Rosaceae), a genus endemic to Korea." Mitochondrial DNA Part B 1.1 (2016): 698-700.
12. Su N, Liu BB., Wang JR., Tong RC., Ren C, Chang Z Y., Wen J. "On the species delimitation of the Maddenia group of Prunus (Rosaceae): evidence from plastome and nuclear sequences and morphology." Frontiers in Plant Science 12 (2021): 743643.
13. Wang L, Liang J, Shang Q, Sa W, Wang L. "The complete plastome of Sorbaria kirilowii: genome structure, comparative analysis, and phylogenetic implications." Molecular Biology Reports 47 (2020): 9677-9687.
14. Sun W, Chen Z, Lv Z, Li Z. "Sequencing and characterization of the complete chloroplast genome of Sorbaria arborea (Rosaceae)." Mitochondrial DNA Part B 5.1 (2020): 1090-1091.
15. Ding M, Liao M, Liu P, Tan G, Chen Y, Shi S. "The complete chloroplast genome of Rosa cymosa (Rosaceae), a traditional medicinal plant in South China." Mitochondrial DNA Part B 5.3 (2020): 2571-2572.
16.Jian H, Zhao L, Zhang H, Ma C, Wang Q, Yan H, Zhang T. "Phylogeography and population genetics of Rosa chinensis var. spontanea and R. lucidissima Complex, the important ancestor of modern roses." Frontiers in Plant Science 13 (2022): 851396.
17. Zhao Xia, Chengwen Gao. "The complete chloroplast genome sequence of Rosa minutifolia." Mitochondrial DNA Part B 5.3 (2020): 3320-3321.
18. Sun Z, Shi S, Pang X, Chen J, Wu Y. "Characterization of the complete chloroplast genome of Rosa laevigata var. leiocarpus in China and phylogenetic relationships." Mitochondrial DNA Part B 5.2 (2020): 1996-1997.
19. Cheng H, Li J, Zhang H, Cai B, Gao Z, Qiao Y, Mi L. "The complete chloroplast genome sequence of strawberry (Fragaria× ananassa Duch.) and comparison with related species of Rosaceae." PeerJ 5 (2017): e3919.
20. Yu S, Kang W, Yang F, Li F. "The complete chloroplast genome sequence of Potentilla glabra Lodd." Mitochondrial DNA Part B 6.7 (2021): 1873-1874.
21. Zhang Qian, Dequan Zhang. "Complete chloroplast genome sequence of medicinal plant Potentilla lineata Treviranus (Rosaceae) from Yunnan, China." Mitochondrial DNA Part B 6.8 (2021): 2422-2424.
22. Li Xiang, Yang Li. "The complete chloroplast genome sequence of Potentilla bifurca L." Mitochondrial DNA Part B 7.5 (2022): 753-754.
23. Aogan Khasbagan,Li QQ. "The complete chloroplast genome of Farinopsis salesoviana (Rosaceae: Potentilleae)." Mitochondrial DNA Part B 5.2 (2020): 1363-1364.
24.Bai LJ, Ye YT, Chen Q, Tang HR. "The complete chloroplast genome sequence of the white strawberry Fragaria pentaphylla." Conservation Genetics Resources 9 (2017): 659-661.
25. Li W, Lee KK, Yang F, Ren G. "Characterization of an herbplant chloroplast genome of Sanguisorba officinalis." Mitochondrial DNA Part B 5.2 (2020): 1935-1936.
26. Meng XX, Xian YF, Xiang L, Zhang D, Shi YH, Wu ML, Sun W. "Complete chloroplast genomes from Sanguisorba: identity and variation among four species." Molecules 23.9 (2018): 2137.
27. Gichira AW, Li Z, Saina JK, Long Z, Hu G, Gituru RW, Chen J. "The complete chloroplast genome sequence of an endemic monotypic genus Hagenia (Rosaceae): structural comparative analysis, gene content and microsatellite detection." PeerJ 5 (2017): e2846.
28.Liu T, Qian J, Du Z, Wang J, Duan B. "Complete genome and phylogenetic analysis of Agrimonia pilosa Ldb." Mitochondrial DNA Part B 5.2 (2020): 1435-1436.
29.Yu J, Fu J, Fang Y, Xiang J, Dong H. "Complete chloroplast genomes of Rubus species (Rosaceae) and comparative analysis within the genus." BMC genomics 23.1 (2022): 1-14.
30. Zhang GY, Yarong Liu PH. "The complete chloroplast genome of Tibetan medicinal plant Rubus phoenicolasius Maxim." Mitochondrial DNA Part B 6.3 (2021): 886-887.
31. Li QQ, Wen J. "The complete chloroplast genome of Geum macrophyllum (Rosaceae: Colurieae)." Mitochondrial DNA Part B 6.2 (2021): 297-298.
32. Zou P, Dai S, Wang W, Liu G. "The complete chloroplast genome of Laurocerasus zippeliana (Rosaceae)." Mitochondrial DNA Part B 4.2 (2019): 3264-3265.
33.Liu X L, Wen J, Nie ZL., Johnson G, Liang ZS., Chang ZY. "Polyphyly of the Padus group of Prunus (Rosaceae) and the evolution of biogeographic disjunctions between eastern Asia and eastern North America." Journal of plant research 126 (2013): 351-361.
34. Duan, CY, Shen YS, Zhao GF. "Complete chloroplast genome characteristics of Prunus triloba Lindl." Mitochondrial DNA Part B 5.1 (2020): 504-505.
35. Du ZY, Duan YZ. "The complete chloroplast genome of the Amygdalus ferganensis (Rosaceae) in Xinjiang, China." Mitochondrial DNA Part B 4.2 (2019): 3575-3576.
36. Xin L, Yu Z, Jiying G, Jianbo Z, Quan J, Fei R. "The complete chloroplast genome sequence of cultivated peach (Prunus persica var. nectarina cv.‘Rui Guang 18’)." Mitochondrial DNA Part B 6.1 (2021): 208-210.
37. Li J, Yan J, Yu L, Bai W, Nie D, Xiong Y, Wu S. "The complete chloroplast genome of Prunus clarofolia (Rosaceae), a wild cherry endemic to China." Mitochondrial DNA Part B 7.1 (2022): 164-166.
38. Liu BB., Campbell CS., Hong DY, Wen J. "Phylogenetic relationships and chloroplast capture in the Amelanchier-Malacomeles-Peraphyllum clade (Maleae, Rosaceae): Evidence from chloroplast genome and nuclear ribosomal DNA data using genome skimming." Molecular Phylogenetics and Evolution 147 (2020): 106784.
39. Huo Y, Yan M, Zhao X, Zhu Z, Yuan Z. "The complete chloroplast genome sequence of Kerria japonica (L.) DC.‘pleniflora’(Rosaceae)." Mitochondrial DNA Part B 4.2 (2019): 3723-3724.
40. Wang Y, Niu Y, Qiang Z, Tian Y, Li Y. "The complete chloroplast genome of Prinsepia uniflora (Rosaceae), a medicinal plant found in northwest China." Mitochondrial DNA Part B 6.10 (2021): 3057-3058.
41. Jo N, Kim S, Yeruult E, Park JH, Lee J, Lee Y. "Complete chloroplast genome of Exochorda serratifolia (Rosaceae)." Mitochondrial DNA Part B 7.7 (2022): 1362-1363.
42. Cao Z, Zhao W, Xin Y, Shen W, Wang F, Li Q, Xin P. "Characteristics of the Complete Chloroplast Genome of Pourthiaea (Rosaceae) and Its Comparative Analysis." Horticulturae 8.12 (2022): 1144.
43.Sun J, Wang Y, Liu Y, Xu C, Yuan Q, Guo L, Huang, L. "Evolutionary and phylogenetic aspects of the chloroplast genome of Chaenomeles species." Scientific reports 10.1 (2020): 11466.
44.Jiao Q, Tao J, Wang C, Yin Y, Feng L. "Characterization of the complete chloroplast genome of Malus spectabilis ‘Guanghui’." Mitochondrial DNA Part B 5.3 (2020): 2555-2556.
45. Cho MS, Kim JH, Yamada T, Maki M,Kim SC. "Plastome characterization and comparative analyses of wild crabapples (Malus baccata and M. toringo): insights into infraspecific plastome variation and phylogenetic relationships." Tree Genetics & Genomes 17.5 (2021): 41.
46. Hu G, Wang Y, Wang Y, Zheng S, Dong W, Dong N. "New insight into the phylogeny and taxonomy of cultivated and related species of Crataegus in China, based on complete chloroplast genome sequencing." Horticulturae 7.9 (2021): 301.
47. Gil HY, Kim Y, Kim SH, Jeon JH, Kwon Y, Kim SC, Park J. "The complete chloroplast genome of Pyrus ussuriensis Maxim.(Rosaceae)." Mitochondrial DNA Part B 4.1 (2019): 1000-1001.
48. Sun J, Wang Y, Liu Y, Xu C, Yuan Q, Guo L, Huang L. "Evolutionary and phylogenetic aspects of the chloroplast genome of Chaenomeles species." Scientific reports 10.1 (2020): 11466.
49. Liu BB, Liu GN, Hong DY, Wen J. "Eriobotrya belongs to Rhaphiolepis (Maleae, Rosaceae): evidence from chloroplast genome and nuclear ribosomal DNA data." Frontiers in plant science 10 (2020): 1731.
50. Tang C, Chen X, Deng Y, Geng L, Ma J, Wei X. "Complete chloroplast genomes of Sorbus sensu stricto (Rosaceae): comparative analyses and phylogenetic relationships." BMC Plant Biology 22.1 (2022): 1-16.
51. Raspé O. "Inheritance of the chloroplast genome in Sorbus aucuparia L.(Rosaceae)." Journal of Heredity 92.6 (2001): 507-509.
52. Liu BB, Hong DY, Zhou SL, Xu C, Dong WP, Johnson G, Wen, J. "Phylogenomic analyses of the Photinia complex support the recognition of a new genus Phippsiomeles and the resurrection of a redefined Stranvaesia in Maleae (Rosaceae)." Journal of Systematics and Evolution 57.6 (2019): 678-694.
53. Liu BB, Campbell CS., Hong DY, Wen J. "Phylogenetic relationships and chloroplast capture in the Amelanchier-Malacomeles-Peraphyllum clade (Maleae, Rosaceae): Evidence from chloroplast genome and nuclear ribosomal DNA data using genome skimming." Molecular Phylogenetics and Evolution 147 (2020): 106784.
54. Rabah SO, Lee C, Hajrah NH, Makki RM, Alharby HF, Alhebshi AM, Ruhlman TA."Plastome sequencing of ten nonmodel crop species uncovers a large insertion of mitochondrial DNA in cashew." The plant genome 10.3 (2017): plantgenome2017-03.
55. Hou XD, Ge GB, Weng ZM, Dai ZR, Leng YH, Ding LL, Hou J. "Natural constituents from Cortex Mori Radicis as new pancreatic lipase inhibitors." Bioorganic chemistry 80 (2018): 577-584.
56. Chen SY, Zhang XZ. "Characterization of the complete chloroplast genome of seabuckthorn (Hippophae rhamnoides L.)." Conservation Genetics Resources 9 (2017): 623-626.
57. Li K, Zhang H, Shi M, Zhang Y, Cong C, Chang X, Ding Y. "The complete chloroplast genome sequence of Urtica fissa." Mitochondrial DNA Part B 7.6 (2022): 1005-1007.

## Sheet: Table S2
Table S2 Fossil calibration points used in this study.
Nos.	Fossil	Branch	Time	Reference
N1	Acaena sp.	Stem Acaena	48.6-37.2Ma	[1]
N2	Fragaria sp.	Stem Fragaria	2.96Ma	[2]; [3]
N3	Rosa germerensis	Stem Rosa	55.8-48.6Ma	[4]
N4	Rubus acutiformis	Stem Rubus	47.8-41.3Ma	[5]
N5	Holodiscus lisii	Stem Holodiscus	34.1Ma	[6]; [7]
N6	Spiraea sp.	Stem Spiraea	50-49Ma	[8]; [9]; [10]
N7	Amelanchier peritula / Amelanchier scudderi	Stem Amelanchier	37.2-33.9Ma	[11]; [12]
N8	Vauquelinia comptonifolia	Stem Vauquelinia	46.3-40.4Ma	[13]
N9	Prunus aspensis	Stem Rosaceae	113-100.5Ma	[14]
N10	Prunus wutuensis	Stem Prunus	55Ma	[15]
N11	Neviusia sp.	Stem Neviusia	50-49Ma	[8]; [9]; [10]
N12	Oemleria janhartfordae	Stem Oemleria	49.96-48.88Ma	[17]; [18]; [19]; [20]
Reference
1. Zetter RE, Hofmann CC, Draxler IL, Durango de Cabrera J, Del MVergel M, Vervoorst F.A rich middle Eocene microflora at Arroyo de los Mineros, near Cañadón Beta, NE Tierra del Fuego province, Argentina.Abhandlungen der Geologischen Bundesanstalt.1999;56(1):439-60.
2.Matthews JV, Ovenden LE. Late Tertiary plant macrofossils from localities in arctic/subarctic North America: a review of the data. Arctic.1990; 43:364-392.
3.Matthews JV, Westgate JA, Ovenden L, Carter LD, Fouch T. Stratigraphy, fossils, and age of sediments at the upper pit of the Lost Chicken gold mine: new information on the late Pliocene environment of east central Alaska. Quatern Res. 2003;60:9-18.
4. Edelman DW. The Eocene Germer Basin Flora of South-Central Idaho (Doctoral dissertation, University of Idaho),1975.
5. Chandler MEJ. The Lower Tertiary Floras of Southern England. III. . Flora of the Bournemouth Beds; The Boscombe, and the Highcliff Sands. London: British Museum (Natural History).1963; p. 1-169.
6.Schorn HE. Holodiscus lisii (Rosaceae): a new species of ocean spray from the late Eocene Florissant Formation, Colorado, USA. . PaleoBios. 1998;18:21–24
7.McIntosh WC, Chapin CE. Geochronology of the central Colorado volcanic field. New Mexico Bureau of Geology & Mineral Resources, Bulletin. 2004;160:205-237
8. Mathews WH. "Potassium-argon age determinations of Cenozoic volcanic rocks from British Columbia." Geological Society of America Bulletin.1964; 75(5) : 465-468.
9. Wehr WC, Hopkins DQ. "The Eocene orchards and gardens of Republic, Washington." Washington Geology.1994; 22(3): 27-34.
10. DeVore ML, Pigg KB. A brief review of the fossil history of the family Rosaceae with a focus on the Eocene Okanogan Highlands of eastern Washington State, USA, and British Columbia, Canada. Plant Systematics and Evolution.2007;266:45-57.
11.Cockerell TDA. Fossil Insects from Florissant, Colorado. Bulletin American Museum of Natural History. 1911;30:71-82.
12.MacGinitie HD.Fossil plants of the Florissant Beds Colorado. Carnegie Institution of Washington, Contributions to Paleontology. 1953;599:1-198.
13.MacGinitie HD. The Eocene Green River Flora of northwestern Colorado and northeastern Utah. University of California Publications in Geological Sciences. 1969; 83:1-140.
14. Peppe D J, Hickey L J, Miller I M, Green WA. A morphotype catalogue, floristic analysis and stratigraphic description of the Aspen Shale flora (Cretaceous–Albian) of southwestern Wyoming. Bulletin of the Peabody Museum of Natural History, 2008;49(2), 181-208.
15.Li Y, Smith T, Liu CJ, Awasthi N, Yang J, Wang YF, Li CS. Endocarps of Prunus (Rosaceae: Prunoideae) from the early Eocene of Wutu, Shandong Province, China. Taxon.2011; 60:555-564.
16. DeVore ML, Moore SM, Pigg KB, Wehr WC. Fossil Neviusia leaves (Rosaceae: Kerrieae) from the lower-middle Eocene of southern British Columbia. Rhodora. 2004; 197-209.
17.Wolfe JA, Gregory-Wodzicki KM, Molnar P, Mustoe G. Rapid uplift and then collapse in the Eocene of the Okanagan? evidence from paleobotany. Geological Association of Canada–Mineralogical Association of Canada–Society of Economic Geologists, Joint Annual Meeting; Vancouver, Canada. Abstracts .2003;28:p. abstract 533
18.Greenwood DR, Archibald SB, Mathewes RW, Moss PT.Fossil biotas from the Okanagan Highlands, southern British Columbia and northeastern Washington State: climates and ecosystems across an Eocene landscape. Canadian Journal of Earth Sciences. 2005; 42:167-185.
19.DeVore LM, Pigg BK.A brief review of the fossil history of the family Rosaceae with a focus on the Eocene Okanogan Highlands of eastern Washington State, USA, and British Columbia, Canada. Plant Syst Evol.2007; 266:45-57.
20.Benedict JC, DeVore ML, Pigg KB. Prunus and Oemleria (Rosaceae) flowers from the late early Eocene Republic flora of northeastern Washington State, U.S.A. Int J Plant Sci. 2011;172:948-958.

## Sheet: Table S3
Table S3 Plastid genome information of Spiraea.
Nos.	Taxon	Total length (bp)	LSC (bp)	IRB (bp)	SSC (bp)	GC content (%)	Intron (bp)	IGS (bp)	Total genes	PCGs	rRNA genes	tRNA genes
1	Spiraea aquilegiifolia	155827	84256	26339	18893	36.8	19761	43974	132/114	85/79	8/4	37/30
2	Spiraea blumei	155957	84384	26343	18887	36.8	19686	44544	132/114	85/79	8/4	37/30
3	Spiraea cantoniensis	155925	84356	26343	18883	36.8	19807	44027	132/114	85/79	8/4	37/30
4	Spiraea cantoniensis 'Flore PLeno'	155932	84363	26343	18883	36.8	19760	44036	132/114	85/79	8/4	37/30
5	Spiraea chinensis	155925	84390	26343	18849	36.8	19759	44458	132/114	85/79	8/4	37/30
6	Spiraea dasyantha	156068	84477	26345	18901	36.8	19747	44367	132/114	85/79	8/4	37/30
7	Spiraea elegans	155975	84375	26334	18932	36.7	19768	44585	132/114	85/79	8/4	37/30
8	Spiraea fritschiana	156068	84477	26345	18901	36.8	19747	44367	132/114	85/79	8/4	37/30
9	Spiraea henryi	155970	84368	26333	18936	36.7	19764	44072	132/114	85/79	8/4	37/30
10	Spiraea hirsuta	155976	84406	26343	18884	36.8	19762	44078	132/114	85/79	8/4	37/30
11	Spiraea hypericifolia	155992	84395	26339	18919	36.7	19766	44082	132/114	85/79	8/4	37/30
12	Spiraea insularis	158637	86997	26365	18910	36.9	19738	47713	132/114	85/79	8/4	37/30
13	Spiraea japonica var. fortunei	156164	84565	26342	18915	36.7	19740	44437	132/114	85/79	8/4	37/30
14	Spiraea japonica var. glabra	156187	84591	26342	18912	36.7	19749	44536	132/114	85/79	8/4	37/30
15	Spiraea japonica var. acuminata	153822	82226	26344	18908	36.6	19751	44582	131/113	84/78	8/4	37/30
16	Spiraea laeta	156003	84635	26349	18700	36.7	19733	44157	132/114	85/79	8/4	37/30
17	Spiraea longigemmis	155977	84503	26338	18798	36.7	19709	44150	132/114	85/79	8/4	37/30
18	Spiraea martini	156226	84378	26492	18864	36.8	19745	49378	132/114	85/79	8/4	37/30
19	Spiraea mongolica	155949	84375	26340	18894	36.7	19770	44423	132/114	85/79	8/4	37/30
20	Spiraea nipponica	155961	84386	26333	18909	36.7	19763	44064	132/114	85/79	8/4	37/30
21	Spiraea ovalis	155994	84371	26333	18957	36.7	19764	44096	132/114	85/79	8/4	37/30
23	Spiraea prunifolia var. simpliciflora-1	155969	84402	26339	18889	36.7	19768	44115	132/114	85/79	8/4	37/30
22	Spiraea prunifolia var. simpliciflora-2	155948	84381	26339	18889	36.8	19766	44090	132/114	85/79	8/4	37/30
24	Spiraea purpurea	156157	84470	26398	18891	36.8	19735	44749	132/114	85/79	8/4	37/30
25	Spiraea salicifolia	156169	84570	26342	18915	36.7	19740	44442	132/114	85/79	8/4	37/30
26	Spiraea thunbergii	155954	84391	26340	18883	36.8	19769	44185	132/114	85/79	8/4	37/30
27	Spiraea tianschanica	155941	84366	26339	18897	36.8	19764	44085	132/114	85/79	8/4	37/30
28	Spiraea trichocarpa	155907	84338	26333	18903	36.7	19763	44010	132/114	85/79	8/4	37/30
29	Spiraea trilobata	155981	84417	26343	18878	36.8	19748	45089	132/114	85/79	8/4	37/30
30	Spiraea veitchii	156001	84397	26341	18922	36.7	19763	44086	132/114	85/79	8/4	37/30
31	Spiraea × vanhouttei-1	155957	84384	26340	18893	36.8	19772	44537	132/114	85/79	8/4	37/30
32	Spiraea × vanhouttei-2	155957	84384	26343	18887	36.8	19772	44091	132/114	85/79	8/4	37/30
33	Spiraea × vanhouttei 'Gold Fountain'	155941	84395	26343	18860	36.7	19746	44059	132/114	85/79	8/4	37/30
34	Spiraea × vanhouttei 'Pink-ice'	155953	84384	26343	18883	36.8	19777	44040	132/114	85/79	8/4	37/30

## Sheet: Table S4
Table S4 List of annotated genes in the plastid genome of Spiraea.
Classification	Group of genes	Names of genes
Photosynthesis related genes	Rubisco	rbcL
	Photosystem I	psaA, psaB, psaC, psaI, psaJ
	Photosystem II	psbA, psbB, psbC, psbD, psbE, psbF, psbH, psbI, psbJ, psbK, psbL, psbM, psbN, psbT, psbZ
	ATP synthase	atpA, atpB, atpE, atpF*, atpH, atpI
	Cytochrome b/f complex	petA, petB*, petD*, petG, petL, petN
	NADPH dehydrogenase	ndhA*, ndhB*(2), ndhC, ndhD, ndhE, ndhF, ndhG, ndhH, ndhI, ndhJ, ndhK
	Cytochrome c syhthesis	ccsA
Transcription and translation related genes	RNA polymerase	rpoA, rpoB, rpoC1*, rpoC2
	Ribosomal proteins	rpl2*(2), rpl14, rpl16*, rpl20, rpl22, rpl23(2), rpl32, rpl33, rpl36, rps2, rps3, rps4, rps7(2), rps8, rps11, rps12*(2), rps14, rps15, rps16*, rps18, rps19
	Translation initiation factor	infA
RNA genes	Ribosomal RNA	rrn4.5(2), rrn5(2), rrn16(2), rrn23(2)
	Transfer RNA	trnA-UGC*(2), trnC-GCA, trnD-GUC, trnE-UUC, trnF-GAA, trnfM-CAU, trnG-GCC, trnG-UCC*, trnH-GUG, trnI-CAU(2), trnI-GAU*(2), trnK-UUU*, trnL-CAA(2), trnL-UAA*, trnL-UAG,trnM-CAU, trnN-GUU(2), trnP-UGG, trnQ-UUG, trnR-ACG(2), trnR-UCU,trnS-GCU, trnS-GGA, trnS-UGA, trnT-GGU, trnT-UGU, trnV-GAC(2), trnV-UAC*, trnW-CCA,trnY-GUA
Other genes		clpP*,matK,accD,cemA
Genes of unknown function	Conserved reading frames	ycf1, ycf2(2), ycf3**, ycf4
(2) indicates the gene contains two repeating units; * indicates the gene contains one intron; ** indicates the gene contains two introns.

## Sheet: Table S5
Table S5 The value of nonsynonymous (dN), synonymous (dS) substitution rate and dN/dS in each functional gene.
Type	Gene	dN	dS	dN/dS	Length
ATP synthase	atpA	0.0035	0.0631	0.05529	1524
ATP synthase	atpB	0.0009	0.0373	0.02479	1479
ATP synthase	atpE	0.0067	0.033	0.20346	402
ATP synthase	atpF	0.0089	0.0415	0.21526	555
ATP synthase	atpI	0.0057	0.0322	0.17605	744
NADPH dehydrogenase	ndhA	0.0073	0.0533	0.13709	1092
NADPH dehydrogenase	ndhB	0.001	0.0031	0.31466	1533
NADPH dehydrogenase	ndhC	0.0038	0.0251	0.14994	363
NADPH dehydrogenase	ndhD	0.0077	0.0713	0.10831	1503
NADPH dehydrogenase	ndhE	0.0045	0.03	0.14863	306
NADPH dehydrogenase	ndhF	0.0195	0.1049	0.18603	2238
NADPH dehydrogenase	ndhH	0.0043	0.0432	0.10009	1182
NADPH dehydrogenase	ndhI	0.0098	0.0514	0.19057	504
NADPH dehydrogenase	ndhJ	0	0.0169	0.0001	477
NADPH dehydrogenase	ndhK	0.0096	0.0358	0.26782	681
Cytochrome b/f complex	petA	0.0029	0.0158	0.18477	969
Cytochrome b/f complex	petB	0.0043	0.057	0.07499	663
Cytochrome b/f complex	petD	0.0087	0.0168	0.51899	483
Photosystem	psaA	0.0078	0.0387	0.20032	2298
Photosystem	psaB	0	0.0443	0.0001	2205
Photosystem	psbA	0	0.0313	0.0001	1062
Photosystem	psbC	0	0.028	0.0001	1422
Photosystem	psbD	0	0.0252	0.0001	1062
Ribosomal proteins	rpl2	0.0047	0.006	0.78289	369
Ribosomal proteins	rpl14	0.0036	0.0872	0.0417	411
Ribosomal proteins	rpl16	0.0063	0.1099	0.05701	861
Ribosomal proteins	rpl20	0	0.0132	0.0001	354
Ribosomal proteins	rpl22	0.0394	0.0707	0.55733	426
Ribosomal proteins	rps2	0	0.048	0.0001	417
Ribosomal proteins	rps3	0.004	0.0622	0.06355	372
Ribosomal proteins	rps11	0	0.0634	0.0001	306
Ribosomal proteins	rps14	0.0043	0.1179	0.03674	867
Ribosomal proteins	rps15	0.0186	0.0825	0.22553	657
Ribosomal proteins	rps16	0.0051	0.0198	0.25741	606
Ribosomal proteins	rps18	0	0.0248	0.0001	468
Ribosomal proteins	rps19	0.014	0.0726	0.19291	405
RNA polymerase	rpoA	0.0088	0.0305	0.28733	981
RNA polymerase	rpoB	0.0049	0.0275	0.17803	3267
RNA polymerase	rpoC1	0.002	0.0151	0.13049	2082
RNA polymerase	rpoC2	0.0092	0.033	0.27947	4113
other	ycf1	0.0359	0.1077	0.33284	4790
other	ycf2	0.0039	0.0022	1.77491	6849
other	ycf3	0	0.0383	0.0001	507
other	ycf4	0.0023	0.0463	0.049676	555
other	accD	0.0107	0.0414	0.25724	1470
other	ccsA	0.0167	0.0613	0.27192	966
other	cemA	0.0093	0.0295	0.3159	690
other	clpP	0	0.0451	0.0001	591
other	matK	0.0264	0.0635	0.4157	1521
other	rbcL	0.0214	0.0254	0.84256	1428

## Sheet: Table S6
Table S6 The likelihood ratio and positively selected codon site tests in this study.
Gene	M3 vs M0		M2 vs M1		M8 vs M7		LRTs (P value)			Positively selected codon sites (BEB)
	Δnp	2*|ΔlnL|	Δnp	2*|ΔlnL|	Δnp	2*|ΔlnL|	M3 vs M0	M2 vs M1	M8 vs M7	M2	M8
accD	4	0.002012	2	2.2e-05	2	0.003178	0.999999494	0.999989000	0.998412262
atpA	4	0.393038	2	0.380796	2	0.2394	0.983043	0.82663	0.887187		498 I 0.525
atpB	4	0	2	3.8e-05	2	0.01467	1	0.999981	0.992692
atpE	4	0	2	0.004526	2	0.003566	1	0.99774	0.998219
atpF	4	10.8129	2	7.04691	2	8.50673	0.0287492	0.0294973	0.0142163		73 G 0.913,83 A 0.611,84 R 0.617
atpI	4	9.04379	2	5.06928	2	6.53857	0.0600142	0.0792904	0.0380336		67 N 0.891,68 G 0.546
ccsA	4	0.00143	2	0.000638	2	0.000194	1	0.999681	0.999903
cemA	4	0	2	0.000102	2	0.000144	1	0.999949	0.999928
clpP	4	0.00334	2	0.000516	2	0.000368	0.999999	0.999742	0.999816
matK	4	1.81954	2	0.075454	2	0.25372	0.768906	0.962976	0.962976		81 K 0.691,196 F 0.669
ndhA	4	0.000168	2	1.4e-05	2	0.252858	1	0.999993	0.881237
ndhB	4	8e-05	2	0	2	8e-06	1	1	0.999996		217 F 0.554
ndhC	4	1.1726	2	1.13289	2	1.15832	0.882589	0.567541	0.560368		35 N 0.512
ndhD	4	3.91493	2	0.287032	2	1.90282	0.417642	0.866307	0.386196		38 G 0.810
ndhE	4	0.000752	2	0.001376	2	0.000166	1	0.999312	0.999917
ndhF	4	14.9711	2	5.38379	2	2.58	0.00476155	0.0677526	0.27527		651 K 0.821,743 F 0.966*
ndhH	4	0.420902	2	3e-05	2	0.373536	0.98073	0.999985	0.829636
ndhI	4	0	2	8e-06	2	0.001802	1	0.999996	0.999099
ndhJ	4	0.001124	2	0.010464	2	0.002068	1	0.994782	0.998967
ndhK	4	0	2	0.000406	2	0.001694	1	0.999797	0.999153
petA	4	0.000364	2	2e-06	2	0.021914	1	0.999999	0.989103
petB	4	2.57855	2	1.30539	2	2.26462	0.630627	0.520641	0.322289		1 L 0.720
petD	4	3.4e-05	2	0.002952	2	0.002118	1	0.998525	0.998942		109 I 0.508,138 A 0.510,152 E 0.522
psaA	4	7.94703	2	4.52781	2	5.26421	0.0935378	0.103944	0.071927		276 N 0.531,278 W 0.884,279 L 0.581,280 F 0.562
psaB	4	0.016114	2	0.001444	2	0.001446	0.999968	0.999278	0.999277
psbA	4	0.004248	2	0.007306	2	0.000462	0.999998	0.996354	0.999769
psbC	4	0.224588	2	0.038522	2	0.048466	0.994148	0.980923	0.976058
psbD	4	0.003692	2	0.00848	2	0.00036	0.999998	0.995769	0.99982
rbcL	4	37.6535	2	26.0203	2	25.1615	1.32e-07	2.238e-06	3.438e-06		19 E 0.560,28 D 0.587,95 N 0.996**,142 P 0.997**,219 L
rpl2	4	0	2	0	2	0.003534	1	1	0.998235		17 A 0.618,34 Q 0.617,261 N 0.608
rpl14	4	0	2	4.2e-05	2	0.003616	1	0.999979	0.998194
rpl16	4	6.4e-05	2	0.000198	2	6e-05	1	0.999901	0.99997
rpl20	4	0.000676	2	6.6e-05	2	0.000418	1	0.999967	0.999791
rpl22	4	0	2	0.000688	2	0.001148	1	0.999656	0.999426
rpoA	4	0.000168	2	0.001822	2	1.8e-05	1	0.999089	0.999991
rpoB	4	0	2	4e-06	2	0.047192	1	0.999998	0.97668
rpoC1	4	10.6759	2	6.10217	2	8.47136	0.0304584	0.0473075	0.01447
rpoC2	4	0.771964	2	0.397866	2	0.00222	0.942167	0.819605	0.998891		711 R 0.700
rps2	4	0.005402	2	0.000536	2	0.000386	0.999996	0.999732	0.999807
rps3	4	0	2	0.000786	2	0.308736	1	0.999607	0.856957
rps11	4	0.004176	2	1.77458	2	1.77531	0.999998	0.411771	0.411621
rps14	4	0.00015	2	0.00019	2	0.02258	1	0.999905	0.988773
rps15	4	0	2	0.00012	2	2e-06	1	0.99994	0.999999
rps16	4	7.8e-05	2	0.03186	2	0.857354	1	0.984196	0.65137		70 S 0.547
rps18	4	0.00101	2	9.8e-05	2	2.42727	1	0.999951	0.297115
rps19	4	0.000142	2	8e-06	2	0.000584	1	0.999996	0.999708
ycf1	4	40.4674	2	17.1923	2	20.0438	3.5e-08	0.000184817	4.4416e-05		3 F 0.914,214 L 0.504,267 Y 0.644,269 T 0.604,314 Q
ycf2	4	13.2131	2	10.2621	2	10.3893	0.0102802	0.00591049	0.0055461		78 T 0.642,367 R 0.645,628 L 0.644,933 W 0.932,1108 R
ycf3	4	0.00315	2	5.4e-05	2	0.001853	0.999999	0.999973	0.999073
ycf4	4	0.001436	2	0.00029	2	0.00113	1	0.999855	0.999435
Note: ω ratio greater than 1.0 and corresponding proportions of site is in bold face.
